# Supplementary material for: A proteomic clock for malignant gliomas: The role of the environment in tumorigenesis at the presymptomatic stage
Source: PLoS One. 2019 Oct 10;14(10):e0223558. doi: 10.1371/journal.pone.0223558 (PMC6786640; doi:10.1371/journal.pone.0223558)
Supplement: S1 Table — (XLSX) [file pone.0223558.s001.xlsx]

## Sheet: Sheet 1
Group	Time	UnFx_CM10_low_C02717_4	UnFx_CM10_low_C02774_5	UnFx_CM10_low_C02886_6	UnFx_CM10_low_C02956_7	UnFx_CM10_low_C03022_7	UnFx_CM10_low_C03107_0	UnFx_CM10_low_C03144_8	UnFx_CM10_low_C03194_8	UnFx_CM10_low_C03303_6	UnFx_CM10_low_C03325_9	UnFx_CM10_low_C03467_7	UnFx_CM10_low_C03487_4	UnFx_CM10_low_C03504_1	UnFx_CM10_low_C03544_6	UnFx_CM10_low_C03624_7	UnFx_CM10_low_C03641_0	UnFx_CM10_low_C03700_6	UnFx_CM10_low_C03729_6	UnFx_CM10_low_C03750_4	UnFx_CM10_low_C03770_2	UnFx_CM10_low_C03842_7	UnFx_CM10_low_C03860_2	UnFx_CM10_low_C03886_3	UnFx_CM10_low_C03941_5	UnFx_CM10_low_C03976_0	UnFx_CM10_low_C03992_6	UnFx_CM10_low_C04112_9	UnFx_CM10_low_C04141_5	UnFx_CM10_low_C04161_1	UnFx_CM10_low_C04180_4	UnFx_CM10_low_C04196_8	UnFx_CM10_low_C04305_4	UnFx_CM10_low_C04340_8	UnFx_CM10_low_C04362_2	UnFx_CM10_low_C04380_8	UnFx_CM10_low_C04401_1	UnFx_CM10_low_C04418_0	UnFx_CM10_low_C04431_9	UnFx_CM10_low_C04458_4	UnFx_CM10_low_C04510_4	UnFx_CM10_low_C04525_9	UnFx_CM10_low_C04643_0	UnFx_CM10_low_C04654_8	UnFx_CM10_low_C04724_3	UnFx_CM10_low_C04734_7	UnFx_CM10_low_C04891_5	UnFx_CM10_low_C04903_9	UnFx_CM10_low_C04960_8
Ctl	30	2.861967571	0.019818773	1.155692165	0.976584097	1.482101974	0.581069624	1.042003494	2.637865314	0.650543899	2.380899712	2.982753614	5.387997273	0.487329962	29.73752504	7.323660679	1.460348577	5.074756364	0.15926423	3.234248125	1.468600536	1.597793179	3.152509526	1.312422329	2.862672935	4.480007456	3.323773677	0.765180347	1.735469218	6.445668246	2.913353608	5.939047492	2.120954155	4.373073784	1.258942916	6.298580189	1.361143665	10.45063562	4.383493177	3.649166266	0.931715064	0.457300483	1.710011831	8.903385872	1.944755722	2.441286025	1.627460907	2.884363497	5.324045469
Ctl	30	6.11631309	1.278776211	-0.015831781	0.698651663	0.71178252	0.201985554	1.093927605	2.247787984	0.651947962	1.728083515	2.353430692	2.561364651	0.260331126	30.48840391	8.300520848	0.621938102	3.820207395	0.35508015	3.048653177	3.134725731	1.450854302	3.34826003	1.224440065	3.007684951	3.452962086	2.935509565	1.181748983	1.950845492	4.446703748	1.915946495	2.844237555	1.318843499	3.517135969	1.663538708	4.877911716	0.97371754	3.180272919	4.932084396	2.327578104	2.048627678	1.51180095	3.383188437	12.54909897	2.859109456	2.953049497	1.276493136	2.037289803	5.06437699
Ctl	30	1.481236576	2.26793312	3.151963519	4.453585107	0.783816363	3.218936753	0.931819925	4.599921533	1.544534742	3.089770201	0.779274413	12.0415097	2.226027423	14.21495885	3.17360176	3.535972916	0.923018335	2.752322776	2.841249215	1.994928032	1.59763121	3.63653127	2.472201913	2.116374662	4.817226991	2.93790073	0.571642566	0.115741175	2.101213215	6.038346227	11.26460138	1.639891792	2.136128352	0.647472298	4.877649376	2.069504751	15.60532701	5.444643077	2.991384424	1.010125486	0.42975483	2.33060007	4.744019515	1.266645376	3.25415368	3.248435357	1.481374073	1.864746027
Ctl	30	3.072828256	1.229603261	1.437701782	1.950962433	0.503744242	1.239033588	1.266148821	2.931232654	0.927271875	2.564909786	2.103571186	8.961773969	1.2652925	36.36045253	6.599654845	2.70765822	2.467238046	0.700188723	3.755031088	2.781308728	2.371564171	2.80840057	1.122355312	3.494587876	3.071852855	4.884822188	0.537154139	0.477009393	4.03292387	4.085176034	9.308256973	1.842533373	4.302044441	1.704954919	5.660288528	1.244579792	14.85443959	6.403170321	2.96075005	0.898732704	0.72630875	3.315994895	8.209581616	1.998971563	4.779142886	4.130627179	2.433138139	4.30909989
Ctl	30	3.527372994	-0.453991197	0.979733576	1.386753906	0.20494747	0.668739657	1.106877626	2.096422519	0.963104681	2.256032317	1.750319671	8.293198308	1.401121384	24.70174716	4.216537316	3.421829119	2.425185674	0.551520667	3.134410327	1.461223666	1.839433817	1.932458227	0.508281958	3.089256843	3.604981032	2.248337486	0.975874845	0.764347512	2.374979705	2.336633375	6.758629764	1.057057444	3.063471506	0.423477264	3.918392994	0.935979287	8.898711914	4.633275891	2.784214486	1.303422612	0.93941438	2.578392858	7.848836359	1.673876269	4.225220252	4.709749097	2.316057661	3.543475624
Ctl	30	2.46427819	2.313705131	2.961622943	1.41662161	1.173857622	2.788901565	0.475988646	3.824632263	0.710228727	3.50886854	0.38871479	11.44522017	1.345781133	16.90287705	3.755935181	4.10669589	2.105125484	2.214399509	3.159916935	1.829563956	0.913231161	3.438975166	2.245727914	1.616942671	4.525183908	4.142684422	0.359553392	0.32582077	2.26555367	4.516493942	12.10393383	2.284186786	1.750723871	0.190822228	3.797290885	0.980509903	16.277551	5.906002339	3.186884953	0.735780341	0.752194248	1.962071117	6.560934414	1.658177089	3.50663372	3.322244099	1.558354511	2.152487289
Ctl	30	1.082691833	1.456306028	1.162225552	0.525668148	0.237355227	1.986790212	0.973447925	3.257393361	0.968999793	2.512128583	1.041444093	3.177344263	0.350001433	26.08841823	5.584259989	1.0294108	1.994084536	0.530094908	3.657605295	2.776799332	1.892384431	3.837402987	0.768131815	3.911875098	4.506595352	3.153412369	0.662856909	1.08260259	4.303812961	2.354352838	2.205511206	2.221891695	3.077313629	1.213914133	4.320964552	1.200310872	11.12165505	7.152413591	2.877629515	1.620039391	0.803164535	3.262841653	10.43241842	1.777698591	3.584885197	3.129099584	1.950545891	2.490595054
Ctl	30	3.561715762	1.322508935	3.171899831	3.130456988	0.313934507	1.792637257	0.033577174	3.082533167	0.650656271	3.706639355	0.774208152	12.52276916	1.181581234	17.3329798	4.386567752	3.431916327	2.766554611	1.799891691	3.175643914	2.253499151	1.115665676	3.298792623	1.698883327	2.683328658	3.504707081	4.824123282	1.061953483	0.838026494	2.678264591	5.495053831	11.03630032	1.682956974	1.489329206	0.673112937	4.104927354	1.817031192	18.2004263	6.484752396	3.962825484	1.374644173	0.842277711	3.183512839	6.57510631	2.179641684	4.49742986	5.236201559	1.959000175	1.962853153
Ctl	30	2.608445649	1.502453292	0.960167903	1.472466156	0.874854181	1.292733988	1.460060272	2.37697781	-0.028655167	2.131739407	1.994600053	3.379255671	0.083559751	36.62581595	6.275191448	1.206817317	3.554300819	0.96147928	3.834043664	4.101903013	2.051621009	2.822165343	1.093842329	4.804995378	3.544991706	2.532504698	1.254178296	1.439735457	3.800481225	1.752847974	2.016609397	1.254332088	3.793792576	1.009892584	4.705716061	1.0040334	8.941864723	6.190477465	2.801841031	1.065727886	0.829098616	4.607049981	13.92344042	2.501266116	4.147933055	5.122923484	3.030153921	3.351939175
Ctl	30	3.496745882	2.498418074	0.754000171	0.516425039	1.596381944	1.472560368	1.141660574	2.11094225	0.397547277	2.104999118	2.148324001	3.587318358	0.155947634	43.1571085	6.986049283	1.224217934	3.643335404	0.577259858	4.745958585	3.918995787	2.502511454	2.674620934	0.890251711	4.509247896	3.940539853	3.900859987	0.40179282	1.235581973	4.05731895	3.853987435	2.311242267	2.281019625	3.312122005	-0.135886545	4.644926994	0.453544542	12.99213185	7.465495775	3.245447372	1.75635221	1.237140407	3.992228686	11.0038371	1.454941718	3.479629365	3.973641653	3.024759261	4.148125611
Ctl	30	2.064127627	1.873217775	1.919388008	2.524059511	-0.731751344	2.277566721	0.696492073	3.202336507	1.052689069	3.73775318	1.426778375	10.83821636	0.64066715	27.08381328	5.930304392	2.282203059	2.084567373	1.618128641	4.143892624	3.154864707	1.840479801	4.07587558	1.929449816	3.952869018	3.228511999	4.454216069	1.006517716	1.568203722	3.903609669	4.605199967	8.840256291	1.272201802	3.060861348	0.274537944	4.470255777	1.462854757	17.83627711	7.48954846	4.105491523	1.149547043	0.481222507	4.099527224	6.877860215	2.973694991	6.844405325	8.403188853	3.183983947	2.91468798
ENU	30	3.685398352	0.888759732	0.484367664	1.360629804	0.792892061	1.208419916	0.995622354	2.080746499	0.900976965	1.681795301	1.507477368	7.936940497	1.088732213	24.94299848	5.189690786	3.966322095	2.472061741	0.450477589	3.564590102	2.430807507	2.063746915	2.307651809	0.77362951	3.117384879	3.500309843	3.520107756	0.795436242	1.223044054	4.501435537	3.38894586	7.445177917	1.513333241	2.287298952	1.059209465	3.822044457	0.590733005	9.203739734	6.329535331	2.152336374	1.540175203	0.826992185	3.933269055	10.50845922	2.853593545	3.989439806	4.255397184	1.674318381	6.690153467
ENU	30	2.892343778	2.600630034	2.829372866	3.244987529	0.422594433	3.401276455	0.659942585	4.572484191	0.61449996	4.569159673	1.519239011	15.36969684	1.490736401	25.40004131	5.185561882	4.928971381	2.157710231	3.281254893	4.334815969	2.829612676	2.179015683	5.190983625	3.10240621	2.411415388	4.626960873	6.050892354	1.118600238	0.621256078	2.909637987	5.898640869	9.906434668	2.251768033	3.050353741	0.75229532	4.128130091	1.354582582	20.74468854	5.936525386	3.276382267	1.191676784	0.814281693	2.452204822	7.542532278	1.948925414	4.592940777	6.041672772	2.694145617	2.382401742
ENU	30	1.551060671	1.02618069	2.671514664	2.452257782	0.940924261	2.374823463	1.308327499	4.448034967	0.571237881	3.303440332	0.796889589	18.00094257	3.433132789	7.777322287	2.056652429	4.889317476	1.884305766	0.770813309	2.564292555	0.522854515	1.062875701	3.397057585	1.349396332	0.908345183	2.071505808	3.145604912	0.865744444	0.765901442	1.801623501	5.196488354	8.036949567	0.905520848	2.659465833	0.80515242	2.143607103	1.124684321	7.533028508	2.756481139	1.802962578	0.854337898	0.935127357	1.883429534	2.049798745	1.14725715	3.123414992	2.916909188	1.179656903	2.840584569
ENU	30	3.858892891	1.856070401	6.004159788	4.113768589	-0.136033625	2.278405526	1.324454577	6.529876076	1.704033176	5.091367863	1.225418865	14.21113349	2.354526858	17.26555741	4.01496171	5.485362805	1.308298563	2.424871318	3.857941838	1.512202691	1.945452251	5.932349285	3.987562864	1.616504517	4.035175736	7.333686349	0.676573572	0.545407856	2.513972087	5.255203422	8.609132866	1.40998915	1.544491846	0.062213343	2.499041631	1.590263727	17.34744367	5.277120593	3.468466452	0.899150644	0.089811083	2.257975971	5.719253692	1.113421689	4.098951188	5.342523456	1.705622396	2.155533999
ENU	30	0.257498305	2.960491172	3.348994962	4.361116485	1.379496847	2.561397777	0.432656901	5.045970808	0.738351585	3.101331499	0.925791931	12.72214391	1.918940873	5.58308368	2.183186232	3.641308847	0.215141322	3.635971264	1.509075322	1.049240092	0.617474808	3.929222145	2.49208401	0.651772299	2.912957184	3.228920018	1.465660362	0.37177002	2.173113589	6.00645569	8.183447767	0.762624418	0.510817836	0.025295854	1.168611363	1.549679649	14.46400282	3.104158531	2.351188585	0.902215322	1.077383333	1.152122965	1.58805324	1.176019982	2.125365015	1.646233849	0.947497411	0.889158474
ENU	30	3.65547378	1.364275606	1.676780966	2.531317655	0.043118039	1.946008717	0.482352945	4.144777466	0.717346419	3.95009088	0.930024468	15.52128675	1.844682008	25.40414363	4.811221216	4.338348321	2.126409205	1.560747488	3.649472674	3.052455781	0.834714896	4.043641272	2.065245468	2.714740708	3.221398526	4.638769712	1.20381301	0.127464707	2.504894474	4.881381666	11.2395397	1.573755998	2.855447069	0.073908963	4.393640198	0.902542477	13.84902691	5.346756513	2.818015064	1.612296265	0.70112872	3.470949541	9.816362209	2.067609187	4.390358677	5.608426439	1.899324308	2.628659784
ENU	30	2.788079968	6.111884939	3.929965155	2.159442487	-0.018905291	4.356884062	0.462705655	4.39718264	0.121506268	4.873759106	1.643595626	25.89634141	2.850797688	26.32685038	3.755225655	3.760278898	2.233947215	3.637324601	3.575787027	2.529263241	2.035856541	5.647902348	3.36123687	2.644258887	2.227228776	4.13369166	0.256794534	0.717402706	4.095686877	5.189632291	8.171690431	1.982657155	2.100457658	0.921016618	3.373702027	1.294685963	13.87173035	6.212104957	3.435827895	0.734028208	0.211356481	3.195865096	6.201597271	1.481778019	4.055591978	5.535399926	2.488822177	2.442383974
ENU	30	5.70190218	3.132739917	0.670381577	0.700412701	0.609190684	2.119764106	0.522030922	2.411885615	0.880641639	3.526790536	2.762481613	3.032950953	0.225064793	0.346558041	0.731363305	0.100955831	4.9126163	0.478640852	0.3846434	0.605646489	0.646675832	2.863595937	1.039295128	1.865211323	3.44137648	3.204020077	0.71912424	0.716184237	2.671989339	1.702449152	1.494210335	0.544457716	2.2477406	1.222108695	4.015485764	1.438472518	1.724206199	1.205467555	0.72688066	0.030232529	0.895792883	1.686005613	16.26951656	0.570281324	0.666734102	0.284205699	1.174515745	2.859323116
ENU	30	0.984032233	0.218926315	0.071062968	1.540789987	1.212866103	1.455498289	1.054921315	1.942459743	0.629371964	1.855800727	1.969587746	3.134818668	-0.269975968	0.592734285	0.615885664	0.047059264	5.324197986	0.570408471	2.458863965	0.156988094	0.164516631	5.68873702	1.994182345	2.006547734	2.62545457	4.516676841	0.562763383	0.304664162	5.451476576	18.39946053	8.30179748	2.571090271	2.230041947	1.002382883	4.198337348	1.438403758	8.777662193	2.872891415	0.998588774	0.060611188	1.376672674	0.95670789	8.165611005	1.116377889	0.836814083	0.668956775	0.499172429	5.308883272
ENU	30	3.331037613	0.18034839	1.185947634	1.044111414	0.416740065	1.909677937	0.978347838	3.111234748	1.828112928	2.053497879	1.207455751	10.82594089	2.215161577	13.79830273	3.639219876	2.723311056	0.939794227	0.709675608	3.531679046	1.91922452	0.866767008	2.808443135	1.149279633	1.308228716	4.239391933	4.656077439	1.076560269	1.108160828	2.969936802	4.065960021	12.59176005	1.996063944	1.668429835	0.283332318	3.782422854	1.559718488	19.25734998	6.490397363	2.264644869	0.327559939	0.529728956	2.824290196	7.794727907	1.484365279	1.661269164	2.106234158	0.974708418	3.073653981
ENU	30	3.37404868	1.321463894	0.471862377	1.039821406	0.680777772	1.971381637	0.998745724	2.772227164	0.8377127	1.315972483	1.310359776	3.928026158	0.724322499	22.81968834	5.45152015	1.16525294	1.665167522	0.736726367	3.488622418	1.516902486	1.773375746	2.221648331	1.110523332	1.726612197	3.546404798	4.549906257	0.230037664	1.446557252	4.196779351	4.381505698	2.122044742	2.137397136	3.07058022	1.83132279	5.095929028	1.141632511	12.86751514	5.794648926	2.153577227	0.851110397	1.055351251	3.348661542	13.36067401	2.594719158	2.788306867	1.500201198	1.619782153	2.891453575
ENU	30	1.909007971	0.881921164	0.679314145	0.505450743	0.743224224	1.815063077	0.981641427	2.574303383	0.615426549	2.406057242	2.48592294	8.032660015	1.272622645	21.06126216	4.181673067	2.110303856	2.375636594	0.858027343	4.100921336	1.10209599	1.03447017	2.52873947	1.281821433	1.559497867	4.01664796	4.118329093	0.335505115	0.979312958	3.922117716	5.184401466	12.78588838	2.248131674	2.033797285	0.175948737	3.350544394	0.909442429	17.07316441	6.929580677	2.083259244	1.23816281	1.128017069	1.620800147	6.04373571	2.024807559	2.168877753	2.301443631	1.432447511	12.56282853
ENU	30	3.354573458	3.255486474	3.11291773	4.771895103	0.674710291	4.291469562	1.224341773	4.689673082	0.2342792	3.972991913	2.282131555	17.91438805	1.767826151	33.18144688	5.605815086	4.202083875	2.978623656	2.602122256	4.136735598	2.172448151	1.418756524	4.795546073	2.616104649	3.427135021	2.752960379	6.035047456	0.903631654	0.293736472	4.878076851	6.545358391	19.12063258	2.208913401	3.548194287	0.764132208	5.398006107	2.280196318	17.33026294	5.888624016	4.373974642	0.784947714	0.683057791	3.520116732	5.971142141	2.02427424	5.27017985	6.241905445	2.760083437	4.086310476
Ctl	60	7.727298857	1.88385614	0.617014182	0.581479982	1.123273983	0.34617193	2.744979583	1.557867385	1.223015094	2.013624389	3.902619524	1.594214035	0.792028477	108.8304703	21.29691977	1.826620337	7.466739468	2.301785656	7.698858552	7.443092284	6.023659875	3.863113676	1.161273962	9.848218949	4.707299058	2.97330491	1.766787475	2.934989708	7.065084282	2.075273321	1.454012889	2.097393217	5.69450696	3.428472184	9.542333575	1.215970456	3.192804451	6.540050366	3.746078439	3.337360948	2.553567601	6.872377995	13.31754872	3.733015182	6.117633645	4.586616808	4.354898734	5.014875407
Ctl	60	5.807228097	1.117652473	0.997091456	1.531699509	1.434379812	1.005734776	1.713573166	1.94113179	0.865730253	1.547142274	1.608277534	3.135657963	1.497770285	63.22984977	13.6588301	1.614440659	4.140560041	2.44157596	5.443461085	5.394393846	5.07519243	3.399302148	1.387931209	6.318961535	4.697277696	2.167051355	1.649851303	1.280693093	4.53624024	2.275688885	2.022892315	2.529560598	5.542958353	2.458704906	6.753049119	0.605390657	3.588786026	6.196600728	4.616779867	2.667040717	2.54097771	8.909470668	15.02832677	4.267905034	5.807740207	6.865442454	3.781493508	4.765423511
Ctl	60	6.935557188	1.399084592	0.341333272	0.726256096	0.680761674	0.574779826	2.072107559	3.004467031	0.941858756	1.665311791	2.943165065	17.22070691	2.320052914	43.11231247	12.0585402	3.460407076	4.027555904	2.397824538	4.259885543	4.159126779	2.674605248	2.561872901	1.483698884	5.514922979	3.49103236	2.547769946	2.272226234	1.185201925	2.806709668	2.90671988	4.293003833	2.161017946	3.787315266	1.374792087	5.251493527	1.057492432	4.440578144	6.520967095	2.17764783	2.449180081	2.439501966	7.955287603	10.99135054	3.766075498	4.289889784	4.678781942	2.218046255	6.905102646
Ctl	60	6.583841515	2.074982542	2.737236765	2.007524841	2.213950042	1.284117608	2.119789384	2.449109473	0.957321499	2.797262667	2.672018091	21.93284186	3.298190518	24.10579743	6.83988732	4.440347422	2.240803582	1.968517345	3.382058922	3.666848163	1.096886519	2.539407193	2.29718058	3.426031966	3.320550499	4.759708708	2.651731397	1.888491163	3.444599725	3.705654863	13.01594095	3.191476802	2.071785856	1.669487274	4.06777184	2.473227469	8.581009479	7.309419044	1.597422335	2.911878702	2.643305934	5.00380773	14.22775361	4.904599926	4.06679588	2.112032202	1.457588777	3.555077516
Ctl	60	4.409722173	1.304122613	1.903296954	1.917010115	1.745130712	1.928921281	1.91175667	2.761516831	2.34979201	2.864336132	2.787401668	43.5321938	5.062795114	24.64800794	5.575316845	7.198061364	1.503385389	2.003852955	2.307977172	2.041271157	2.398397239	2.971135099	2.581939121	3.464280709	2.483898951	3.93551362	3.721519695	0.814317661	1.696394438	2.787199918	11.16356224	1.731369531	2.999776676	1.182821759	3.628694912	1.402530883	4.695282272	4.607942934	1.731851763	1.753689141	1.568459506	7.239322307	7.711505947	3.583374307	2.953524047	3.149959121	1.187430392	5.582294031
Ctl	60	7.16185767	1.716812852	2.042008751	2.265167261	1.876153045	0.998838953	2.211843669	2.217208983	1.904506959	3.269353027	2.466860384	35.9188318	4.327728119	33.24451104	7.323634338	6.673609732	2.306964383	2.101462462	4.014038303	2.913272558	2.874005244	3.435515036	3.156429622	4.595189531	4.02864369	4.778802852	4.347984408	1.433415377	2.768171923	3.557000611	12.85943491	2.410573814	2.889582546	2.619614987	5.401662387	1.479672606	9.073990348	7.102669391	1.161712671	2.682350668	2.155434642	10.2290931	12.55802411	5.160180307	4.06653605	3.495069831	2.038564237	4.847543714
Ctl	60	6.898861431	3.445491681	0.799064163	1.258014433	1.178219315	1.101717359	1.670827623	1.721678806	1.147987681	1.757051379	2.804866665	5.383099775	1.576855539	68.98096638	14.52025585	2.267071696	5.251286548	2.54222539	5.343744074	5.799482137	4.809728948	3.133130643	1.380483032	7.155639015	4.56439855	2.84588073	1.941514712	2.594854091	4.695449548	1.910287684	1.52295445	2.260405809	5.211631591	2.458300575	9.493122283	1.322314883	4.782734952	7.301951619	3.062904813	3.337764215	2.344073596	8.576319933	18.86373609	4.903148626	5.369285604	3.533019504	3.602943819	4.758609231
Ctl	60	7.856905598	3.46537215	1.960112772	2.259847794	1.419190952	2.196220591	1.248953131	3.214468452	1.516781945	3.924517501	2.88699831	13.51461156	1.815210225	54.62964401	10.97631127	2.643291869	2.994650784	3.536008682	4.360038221	6.471448969	3.755789197	5.270932026	2.091430697	5.366769986	5.592793744	3.686983973	2.254167436	2.625168851	4.110727771	2.887316795	2.931736939	4.012808349	4.889590417	3.464694848	8.94395627	2.693091318	7.105897994	7.377532298	2.32894386	3.127161669	1.9704144	10.59371527	21.8071431	6.246070932	6.149141668	5.338673248	2.634414773	4.637873007
Ctl	60	4.876072942	1.505467994	1.131422156	2.106425893	1.97021687	1.759292451	1.047357809	3.590366336	0.853022373	3.430007675	3.225833728	17.69256378	2.769856709	48.34054243	11.30822134	3.314283992	3.602742547	2.037770612	5.368407314	5.057543646	3.035418734	3.413511145	1.960028036	6.531362137	5.761034467	4.493604854	1.290408419	2.405035615	5.154039223	4.033151348	5.325184296	3.58722774	5.234056247	3.758983407	6.207649696	2.084348346	10.59948675	7.155714649	2.337436532	2.760635816	2.084037691	6.208259235	24.91904104	5.181099741	4.922920865	4.849949247	2.63095857	3.746291211
Ctl	60	6.718887928	2.449807469	0.483453543	1.401003462	1.785890628	1.767140405	1.539833665	2.030972577	1.042247704	2.361967934	2.629125332	9.654132765	1.465081341	61.93900918	11.15594648	1.87959242	4.670913152	2.336026146	4.657539911	5.616776616	4.644809924	3.268176937	1.434864499	5.572725479	4.040910917	3.070048906	1.99687894	2.317819571	5.262656356	3.361259602	1.750508113	3.211964985	6.803046074	3.240008967	9.125016577	1.666105634	6.990987758	8.066348973	3.590780966	3.42687388	2.023021115	11.06455816	23.97188791	6.304653714	7.515136889	9.495709561	4.611468906	4.358247937
Ctl	60	6.054160281	2.82716985	4.228885052	4.105443141	1.045398175	3.999925317	1.647103178	5.015877702	0.405205656	4.755808674	2.636454167	23.08170058	3.615092805	56.37913071	10.56589599	5.184222259	2.878843428	4.007260177	4.414670375	5.163083425	4.843734622	6.644226079	3.101549617	6.270922162	4.75224954	2.597415371	0.657498773	1.619778779	5.413260778	3.206225282	7.37605048	2.564801488	4.927243806	3.325584	7.884256816	1.600763124	7.279249341	5.937089031	3.097593212	2.357806552	1.525588561	8.166264977	16.78481267	4.591450595	5.698152266	10.15147109	4.022467701	4.280244409
Ctl	60	3.875706368	2.959154587	0.930959276	2.228298763	2.091376244	1.982659592	1.588242822	2.886157848	1.404370265	3.152017878	2.392008511	10.3368969	1.62981729	41.10692047	6.888336767	2.668519259	2.612187158	2.200498943	3.879414298	4.380755031	2.173801438	2.739535427	1.880377808	4.753713735	5.926138992	4.156979803	1.68934142	2.434916009	3.522634598	4.423349555	3.317076264	3.936921717	4.699372033	3.812523211	5.483384624	1.983408757	8.500849405	6.326293871	2.120841686	2.109442206	2.375210699	2.055657837	18.73868153	3.961502551	4.657407927	5.039777441	2.84309164	3.392857599
Ctl	60	4.688653742	2.391531329	1.168109784	0.661320194	1.380748025	1.773336084	2.230387662	1.680193721	0.773773452	2.294836908	3.597237863	9.303570555	1.372555636	87.97534745	18.98037864	2.306950696	7.055801768	2.383140084	5.803049827	7.246003845	5.567815905	3.783839136	1.278882083	8.110357415	5.598037764	3.046781192	1.777952033	2.072914028	6.20811863	2.201880566	1.508889699	2.682306089	6.50824484	3.705597009	11.30092357	1.785053376	4.786880858	5.416503167	3.521778592	2.888021989	2.388895363	7.096827788	15.43869834	4.655512527	6.504396244	6.913458727	4.828299052	5.435106775
Ctl	60	5.910969443	3.555672651	2.132143698	2.75247739	1.769858323	4.025259614	2.918180836	4.156995084	1.101413046	4.685060849	2.279339113	33.86374786	3.539350267	43.65764661	8.55737084	3.312436575	3.384567192	4.286610805	4.765897979	5.208633189	3.099603802	5.905850966	2.989315305	5.297753015	5.02460651	6.476601957	1.911377375	2.563687879	4.37807686	5.510671582	4.4901444	4.842978339	3.160050862	3.050384569	5.74044849	1.997299331	14.5920786	6.669277206	2.309194396	2.777625108	2.568638529	4.871744145	14.9578812	4.388292588	5.013618302	5.851661159	2.788087127	3.983158154
Ctl	60	8.006875398	1.249555103	1.509900886	0.758911947	1.362391276	1.462931794	1.948437378	1.650311108	1.064158064	2.094570635	2.854593672	4.933880321	1.32629222	55.76704145	9.803636426	1.816033936	2.872456062	1.564202812	4.526425426	6.362400897	3.448250843	2.694843301	1.626155256	5.954178887	5.570297741	4.039452669	1.53060532	2.400750498	4.797586462	2.907015259	1.950419953	3.794408801	4.74271217	3.581260747	6.225653753	1.222391218	7.289536707	6.632615934	1.788138158	2.675380125	2.582508066	4.999133055	22.46112409	5.252978193	4.955275071	4.59100141	2.581283965	4.608962321
Ctl	60	6.421287925	0.35436917	0.333822476	1.258459538	2.213255907	0.900084013	0.998479037	1.640417589	2.13019479	2.052386242	2.723892277	5.152927485	1.674568568	51.14534236	13.79899579	1.110947101	3.837719682	2.57653766	4.330906876	4.631986788	3.745408666	2.27545601	1.77038591	7.929528711	4.648045596	3.020085496	1.914323377	1.926904225	3.578733678	2.668510715	3.121222324	2.127585583	2.683695132	2.483427582	6.351927685	1.29098525	3.265229523	5.940779178	2.052336774	2.335660239	2.658184685	5.825215664	16.20324219	6.536099176	5.185910575	4.291518589	2.991903362	3.425734572
ENU	60	6.405148692	2.641889375	1.922449404	3.166882446	1.453551999	3.705283892	2.206894328	3.115938783	1.301031981	4.489202036	2.057117522	12.8263133	3.16071934	31.7386851	7.185011921	2.930143702	3.082560944	2.722021191	3.949075059	3.813738988	2.525837034	3.973182469	2.913804066	4.593798292	6.183053658	3.193980284	1.413128083	1.794726076	2.977273628	3.570570447	2.975922196	2.978392421	3.601588105	3.28134037	4.034083587	1.812457714	8.742207441	6.602021719	1.910649671	1.492757204	2.058828555	6.935150261	18.52110447	5.179806051	4.480279648	4.322656667	2.646196308	2.949127803
ENU	60	4.29915116	4.185919605	1.007798445	1.369447864	2.909187544	1.205329023	1.848725905	2.214988625	0.841140843	2.530247164	1.948846093	10.09826506	0.98424184	57.29232805	11.37696259	2.386576224	3.992021869	1.891082098	4.60177286	4.785417862	3.264901209	2.825088501	1.200802057	5.627833756	3.97996962	2.705195321	1.851791256	1.749160551	3.699637832	2.840438686	2.217494723	2.080625529	4.069542501	2.983925764	6.020329748	0.969064381	5.755218829	5.983316295	2.870686554	3.287668716	1.757498021	7.864014919	16.2326218	4.859067967	3.866548926	5.8688212	2.740649527	5.011328627
ENU	60	7.197016887	1.07787577	1.654144133	2.004972968	1.833892295	1.597127325	1.477433341	4.247564095	1.56931722	4.350237415	2.435461977	45.76810113	4.41540715	27.62247794	6.877207329	7.44141649	2.511640264	2.419912783	2.945222879	2.147825934	2.056214969	3.93602496	5.255543568	2.704329889	3.897433745	6.875557992	3.965086743	1.067969878	3.485903079	4.978165476	16.97627134	2.366731298	7.052024202	3.042288273	6.217825645	2.187203816	12.63980347	6.509544499	1.438408131	1.875473929	2.132209356	5.083128691	13.74895325	3.822067291	2.650796491	1.180943382	1.467222962	3.805973217
ENU	60	4.044471675	2.554006265	1.538120255	1.415733326	2.969524554	2.108449958	1.618841683	2.575335943	0.533587749	2.882413702	2.88148726	39.58024418	4.001854051	62.60713745	15.66619085	3.42898855	5.37891807	2.521495351	5.423852254	4.534810827	4.765741088	3.35196062	1.620124609	6.583965261	4.059083156	3.932467622	1.227453631	1.429538524	4.127199569	3.490419812	10.61437505	2.42144801	3.540605549	2.485246736	7.103829185	1.474849064	12.83211699	7.157017427	4.249825787	2.467956801	2.577606984	6.4629897	8.320663402	3.809938586	5.094539869	5.357927699	3.200750343	7.761825153
ENU	60	5.999136403	0.952805192	0.482260024	1.331547295	2.79523538	1.111898256	3.125107804	1.483827763	1.109824326	1.724484619	4.397598517	3.083566815	0.961100273	81.52279322	23.35498466	1.728652899	7.806314585	2.434201251	6.361133968	5.536078929	4.472324946	4.161988622	0.770268972	7.722259956	5.100023842	2.435517609	1.372375116	1.752505451	7.920284849	2.453114192	1.574839189	1.555410468	4.58402162	7.691762194	8.343321106	0.657356521	2.824370633	6.715769525	3.783958443	2.952774211	2.471588088	6.642771755	12.04028854	3.276940586	4.581175993	4.302750497	3.66127568	4.970989894
ENU	60	6.072993413	1.844656498	2.071338452	2.317837238	1.975765069	2.548662459	1.766751479	3.560561896	0.893302655	3.505874112	2.917344198	6.264492505	1.277515667	72.95333265	16.52537832	1.873484926	4.792726454	3.346007883	5.45331665	5.934196676	5.518561887	5.27154884	2.309451986	7.616901001	4.627448547	4.130515119	1.451603814	1.669777022	6.154513955	2.674203671	2.027640454	2.138226863	4.684331667	4.620381979	8.650415975	0.574476013	6.470782895	6.697217601	4.210264263	3.115780738	2.03520002	8.609088232	15.11632583	5.134474129	7.626861552	8.277862386	4.548871565	5.028534578
ENU	60	4.753199697	2.616200264	3.788989489	4.021289447	1.21943634	3.124816082	2.277362141	4.541943809	1.105309088	4.042401425	2.560076225	33.27550867	3.619488256	52.30050956	8.982851274	4.32528571	3.050579467	3.618819512	5.060550661	5.823945616	3.250233045	5.30814024	2.844112106	6.465779144	5.078323271	7.690559704	1.657733831	0.664959519	3.877673296	5.720668063	15.89425334	3.544613957	4.541460121	2.973839026	7.758131465	2.146723267	13.00984142	5.490336879	3.500071278	3.08339204	2.259181942	8.116300676	16.94832435	5.137936766	3.475415519	8.429036117	3.170148912	3.067204503
ENU	60	6.78050429	1.853181137	0.970004254	0.900427271	2.114902369	1.301063856	2.081486133	2.370079945	0.636840268	2.686488541	2.893697318	10.50505448	2.14354291	49.15323171	12.2942861	2.4973114	4.799988126	3.044171383	3.140630398	4.14524286	2.540134945	5.064109416	1.842767538	6.147907623	4.577166934	2.056369056	1.190768862	2.543181685	4.963253266	3.155957379	3.009375455	2.731813067	3.204846611	3.196248872	6.054470901	0.73683091	5.087062607	6.314402586	2.3228509	3.114044207	2.447934075	4.916051105	16.5594139	5.135246835	4.464709089	6.487223444	3.38627366	4.498385287
ENU	60	6.504746972	1.166143199	1.512871014	1.101189154	1.462372297	2.476208415	1.228695048	2.286724518	1.087492953	2.955892636	3.100653417	14.78290181	1.416685132	64.75799637	13.32212206	3.48014471	4.497594168	1.935155221	4.368577119	4.585339997	4.113798252	3.475036437	1.683174568	5.675856031	4.719145498	3.387652897	2.138130314	1.382590573	4.108692913	2.577270629	5.279761653	2.508577339	5.743063367	2.964220208	11.36887679	2.295503459	6.724231737	6.909063784	3.324993548	3.218337316	2.366036058	8.210843709	16.82251312	5.006782725	7.054365084	7.590199796	3.938055353	8.113447476
ENU	60	5.123413744	2.367480501	3.842193285	3.78462847	2.064800261	3.147212765	1.949586723	3.91561927	1.032337331	3.70753948	4.263275767	37.94728901	3.59632853	58.78309219	16.4115484	6.202633066	6.06575326	3.770095691	4.97622184	5.26434128	5.084918404	6.748217255	2.129600335	6.762601573	4.490174585	3.065179533	1.445876843	1.801440998	6.91959249	3.189171731	3.789238327	2.311224534	4.875646323	4.618926032	8.063424165	0.80136239	5.737893875	5.07523913	3.857499782	2.844773052	2.171804484	7.519052733	14.6787362	5.39611474	7.73648936	7.71956048	4.3501115	6.963182564
ENU	60	9.211932914	1.701833204	2.784484498	2.068461949	1.595212259	1.446022796	2.001825453	2.228451526	1.733537515	2.463706149	1.846557488	12.94971692	1.629236659	40.34557604	9.745182735	2.782925537	2.832056235	1.32191871	4.78715608	4.535797863	2.932359279	3.882661281	1.816881332	3.654687704	5.33575106	5.057682248	1.093673064	2.304474817	4.619061124	4.108934296	3.5828554	3.346020377	3.865952613	2.967831406	6.08614482	1.964330633	9.205809876	6.77448086	2.163460904	2.766795429	2.053994737	8.361005578	23.50416248	5.780740916	5.360522778	4.902244682	2.0691553	3.26044691
ENU	60	5.929916516	1.69175876	3.870882	3.276842931	2.287439591	4.049731046	1.29495793	5.30615052	1.690053625	4.723171236	3.161849845	14.50089403	1.759228763	28.81174297	7.12262214	2.595328983	2.946944328	3.283240235	3.548746887	3.297779303	2.268596984	4.996953684	4.368017594	2.563394716	3.971841473	6.034892625	2.554790425	1.430331563	3.217835476	3.850733151	6.183100983	2.433908115	3.703029909	2.681132652	6.25661562	2.333697328	14.12035091	6.864251464	2.223203995	2.10993287	2.298935804	6.463995602	14.35066615	4.146697259	3.197654884	2.501063055	2.283720998	4.097433804
ENU	60	6.329877142	1.903507057	1.493211309	1.612931578	1.480145415	2.224442401	1.517386294	2.674908745	1.548353744	2.878874889	2.827038257	6.106617321	0.915683809	52.5029273	11.01456626	1.321596093	4.687524998	2.835176988	4.32235954	3.600009873	2.904720933	3.736923168	1.606398178	4.359092581	4.267587316	3.446708197	2.233011321	1.832941349	5.88888734	3.048526108	2.384396854	2.40849434	4.613716153	2.96164941	7.557088226	1.809779634	9.093659402	6.980026046	3.309869419	3.015956654	1.806783063	7.128355539	15.83348091	4.539275148	5.068651143	5.077094914	3.480380229	4.976462298
ENU	60	5.79800492	2.942878987	2.533823283	3.008328188	1.643332124	3.541080061	1.571706674	3.693840728	1.281728278	4.142043222	3.017914934	60.31670545	4.995236312	43.35721008	9.36480439	8.926153761	3.659540721	2.884224852	4.037500583	3.557035513	4.209477747	4.482901032	2.483341686	4.240602322	4.251214253	4.808223495	1.86584221	1.106910106	3.784177138	4.280599424	14.57904285	2.324450279	3.698347725	1.951156016	7.934081557	2.649040137	13.36671828	6.80080576	2.984918374	2.685665601	1.872141736	6.908475307	14.06314879	4.363633843	5.045228474	6.058196483	3.277932732	5.497301235
ENU	60	4.860719532	2.420482942	3.710884867	3.998854723	1.228657028	4.860268636	1.358518866	5.938057066	1.581262732	5.127251832	3.215160746	33.22789184	4.820082435	30.87798811	7.416297565	5.530269093	2.809043039	4.583172779	3.277199619	3.365100131	3.376092804	5.442752408	4.008313271	3.855845301	4.072145571	6.924196003	1.8569715	1.573010233	3.764473888	4.888918567	6.230175267	4.243877284	3.848888701	2.042274779	4.923847341	1.775488901	7.941381849	5.250015684	2.143955034	2.474460443	2.107414973	6.145551068	16.24900124	4.38198667	3.553757749	5.494165771	2.609106147	3.877617787
ENU	60	5.076060064	3.14472169	1.332903637	2.482237689	1.774987891	4.009998434	1.421523313	2.586255564	0.894342102	2.866940214	2.953979187	14.84175292	2.043387708	55.03564292	11.37544298	2.197029296	5.773045399	2.035152437	4.134810774	4.898702349	3.746126257	4.620599183	2.127214563	5.36771621	5.288216386	3.30113042	1.411247931	2.242833224	5.952069254	3.279547514	2.293719582	2.677038816	4.642199967	4.578743493	7.732006254	2.119487051	8.255767112	5.605053864	3.02054497	2.780551422	1.823576292	4.364008309	20.34881537	2.692624226	5.344808084	6.376235073	3.626109194	4.750433039
Ctl	90	5.336741898	3.832737798	0.952083831	1.898974798	2.646885281	2.310721803	2.686874819	4.522694751	1.506565008	3.942683394	2.566995754	3.925525626	1.911793122	2.277292231	1.653508893	1.33251268	7.659544732	2.188438804	2.348622623	1.845622916	0.50001224	4.915287775	4.45661962	2.262625325	3.505824468	3.529324999	0.95112761	1.421190339	3.013346806	7.559389012	5.969417319	1.975853403	3.293344446	0.664122948	6.06627583	1.980038659	4.243569312	2.876443594	1.291564284	0.440159987	4.152631299	3.095017503	16.50268229	2.136808496	1.894163828	1.27633705	1.517395159	4.333651297
Ctl	90	8.842886976	0.804009289	2.534051576	1.625934844	2.520668918	1.547049168	2.057943561	4.879533521	2.286760042	3.501287662	2.269145534	2.310087425	1.529956894	10.24156701	3.809140791	1.685241601	6.338023869	1.560432429	4.623593876	1.880360413	1.020592688	3.529162322	3.037742844	2.370234577	3.606667536	2.319194952	1.275799108	2.059294511	3.897698194	4.172450815	3.243435138	1.912467612	2.403905206	1.468015108	5.981764687	2.355150559	3.20734799	3.904502489	2.264338374	1.079705103	2.667998434	3.945549536	20.07180778	2.523249675	2.714884889	1.089030676	1.968693362	4.16647233
Ctl	90	11.3708626	1.641770875	2.247572963	3.14589569	1.498248111	2.678408304	2.763683243	5.231088633	2.104623918	5.557303809	3.775663744	9.186326529	1.769004317	49.14408208	8.845771519	2.384164834	4.961861901	3.309971022	6.257202094	5.196466955	1.977789808	4.510768589	6.061678701	5.502405947	3.936042666	4.235446731	2.103517783	4.278972208	3.53346003	3.847105873	4.669165654	3.785011989	4.886657863	0.577430849	5.998381278	1.548833603	4.25262034	5.835810911	4.730919174	1.397504551	2.056450096	6.844735553	30.0529605	2.117080339	3.958957425	2.682302722	3.690074913	6.597050989
Ctl	90	6.958577882	1.29769547	1.769473686	0.870348243	1.558083761	1.192062768	2.470319985	2.29910406	1.055510731	2.451468132	3.64467926	1.896150203	0.95855494	70.24725147	16.97241052	1.878810628	8.762706267	1.867021837	7.034237891	6.003669159	3.47158271	2.890909155	2.086513823	6.74809433	3.674236627	2.188806888	1.16436473	2.07187072	3.833594447	1.717330136	1.484939088	2.535727025	4.964627874	1.166438471	6.239277018	1.223799969	1.602304162	5.666395407	3.785844847	1.569785905	2.157532946	7.671852005	19.31744626	3.586950225	6.879080895	11.0299319	5.989772954	5.971293101
Ctl	90	11.89297065	0.870814353	1.600511863	1.755467727	1.681642396	1.06977069	2.831347532	2.960956826	1.086346199	2.83095408	3.535437523	1.953713933	0.729170422	81.54365954	13.26920496	1.794624884	8.193250081	2.215717765	7.414211595	4.607132335	4.763756957	2.494711652	2.730585706	6.259053143	4.477651444	2.451599423	1.698456526	1.973595516	3.87504668	2.678607909	1.734550983	2.749135724	3.584199316	1.242369751	7.562464775	2.182771408	2.955506297	5.250728863	4.716001887	1.698996927	2.214450326	10.65110311	22.23874915	3.84424145	4.166947821	5.037930279	4.274994064	4.160267905
Ctl	90	13.13487443	1.565978813	1.055987923	1.444498839	3.825073365	1.815056929	2.859416541	3.269940509	1.190659514	3.93359772	3.892704461	3.247312822	0.849594658	62.73541083	12.50459287	1.871273884	7.217269245	1.925739447	6.363007579	5.547273877	3.862851444	3.670523205	2.998204412	6.453879215	4.251370732	2.252528397	2.020415161	3.057292812	5.01581992	2.502938939	2.160278224	3.226657914	4.268083969	0.515117833	6.916437801	2.529292741	3.67787087	8.468760103	5.316675654	2.558194081	2.6301597	11.51545205	20.12923742	3.934962231	5.765824809	5.237767696	4.462322726	3.677897501
Ctl	90	12.7633885	2.016899875	1.03638154	1.11475347	2.35865972	1.863822606	1.729203145	3.316545933	1.895181184	4.376174234	3.311582774	3.699864017	1.414568311	67.70848568	11.12701089	1.660547953	6.545417685	2.444308865	7.208745608	5.889135622	4.398998991	3.79803476	3.00685137	5.725084612	3.720927794	2.539180406	2.045004574	3.50684228	3.426076091	2.973269737	2.500115225	2.851371955	3.960595772	1.452013508	7.599978947	2.353476539	4.12937015	8.422275043	5.986443688	2.043416222	2.397843749	10.2446722	17.82203909	3.81287212	5.703423182	5.738937339	4.522574633	4.988420514
Ctl	90	7.325951426	1.750523014	0.8533863	2.419408653	1.760161976	1.379414141	3.042040832	3.153627193	1.631090839	2.548709102	2.123141575	3.154010431	1.369212429	58.07733387	10.56968596	1.72381824	5.252770095	1.039541357	6.326314489	5.352812428	3.819715075	1.84641939	2.172970612	6.025634607	3.495309701	3.097217038	1.777217337	3.206984305	2.304469634	2.364722195	1.314861345	2.379755805	3.974529961	1.418183395	5.389327871	1.188961866	3.024271192	6.294522729	4.065024226	1.704863205	1.665346237	10.66697048	18.79657889	4.529090372	4.860741201	5.610543529	3.704833432	3.915944833
Ctl	90	8.662342357	1.387057303	1.391852154	2.013830586	3.586115941	1.986700141	2.349857176	3.395075628	1.617323144	3.594811878	3.117981787	6.866971914	2.288617632	46.46250861	6.886362031	2.346965729	4.029278851	2.094980054	3.871207751	4.249612844	2.777723186	3.334190702	3.127658446	4.907056528	3.479524625	3.001956646	1.120963436	3.611568761	2.543535981	3.601098589	3.742961118	2.302786427	1.992586029	1.784269054	3.771768875	2.230151878	5.86026073	5.865863336	3.390285822	1.45910343	1.789930779	7.845786972	16.58844242	3.92230318	3.813232373	3.473925725	4.053054296	4.613273992
Ctl	90	7.650350035	1.970873605	1.361355427	1.577852543	3.401503213	2.380524553	2.571163283	2.199206506	1.559064006	3.701955911	3.688469329	2.425536409	0.673105772	53.52922872	9.964551154	1.171017098	5.776449337	1.674588112	5.674691078	4.412451743	2.723725973	4.294879262	2.608765734	5.494377952	3.851519058	2.682391889	2.706184669	2.539935088	3.016774165	2.782710935	3.071112809	2.732726969	3.327415288	1.39476802	4.786192842	1.285850296	4.677695289	6.654925527	4.228298071	1.951445886	2.694332087	5.978204112	12.46594248	3.176805424	3.214798643	4.010176224	2.810642582	4.406360034
Ctl	90	7.886268725	1.304516036	0.485177528	2.894625115	2.725980972	1.652554172	3.591793037	4.474905219	2.262937163	3.793666501	4.926617991	4.587905877	1.745068443	64.66028684	13.06211245	2.36351422	7.938517299	1.732127636	5.971059973	4.483784408	4.448048162	3.92344391	3.137546949	7.111776851	4.986889103	3.365290639	2.154150985	2.352167221	5.494947256	2.354730731	2.12558706	2.157707446	4.614038377	1.489052976	6.113489387	2.319611146	3.791505484	6.327983465	4.992959868	1.59107322	2.687063243	9.220999812	13.83812436	3.024094769	5.078657303	7.20230625	5.423965784	5.222578497
Ctl	90	9.083523315	1.416155252	1.409177482	2.5216916	2.483930919	2.047506519	1.525573407	3.093491059	2.117118657	2.887845874	3.359501347	2.504704785	1.274641822	57.17355557	7.595062464	2.086697937	4.303432321	0.478205903	5.152754857	5.040088572	2.899752596	1.903425085	1.440914933	5.118455053	3.379104606	2.370895803	2.064135949	2.302297359	1.797200843	1.710132778	1.976223368	2.233905491	3.619955767	2.184929143	4.704555689	2.338630649	3.552973114	6.616183994	4.111436483	1.154087142	1.632069436	8.252879647	15.44151521	1.80018718	2.879634661	3.632827209	3.556815974	3.289215529
Ctl	90	5.250384632	1.55564914	0.489751705	1.270928089	2.917243406	2.106077329	2.136387368	4.255748589	2.30026884	3.879110037	2.988040452	3.887917815	1.655231529	50.01181053	7.669156886	2.330125539	4.910831972	2.59456843	4.963757503	4.064590136	3.097577572	3.481449989	3.553978797	4.639963586	3.585973759	3.301074716	1.998930471	2.833289013	2.020587751	2.923928874	2.342349063	2.869055227	4.099854911	1.918158059	4.526718715	1.624941336	4.153805685	6.199359546	4.024144108	1.737654393	1.701947736	9.049611255	16.97860086	4.368321616	4.169423121	4.669744325	3.315719609	3.802464694
Ctl	90	8.745265049	1.530913839	2.919971887	1.686765577	2.502951826	3.40863375	1.815352723	4.237273127	1.745744631	3.710760836	2.905804606	6.427543811	1.837887584	49.15891914	7.767271966	1.53839372	4.059401672	2.183515974	6.161046344	3.887586491	2.635196437	4.604923067	4.722233677	4.935939551	4.180849084	2.848499168	1.529763635	2.21295735	2.855748231	1.920546541	2.666817263	2.672349046	4.063610065	1.030859092	5.71875236	2.233781122	2.974848909	5.738170015	3.467237532	2.004304059	2.135597139	8.59513107	16.44367969	2.724210996	3.851655318	4.561930433	3.456795084	3.752959225
Ctl	90	4.709133256	1.891548344	1.757965	3.200768869	1.89131123	2.156286636	2.437082522	4.146888822	2.031270592	4.036458151	3.503286377	17.11469939	3.880254701	45.575366	7.894413862	3.448367842	6.182561182	1.33914589	4.195663161	3.120951991	2.531328034	3.487759376	2.59531829	4.432856858	2.454384705	2.940363923	1.970424914	1.469755385	2.134391895	3.439195845	12.2709407	1.693784151	4.646901202	0.855495493	4.507748495	2.199425067	3.133831233	4.714463702	4.330295129	1.643644881	1.565125501	5.89456492	8.094643648	2.81833897	5.099556821	7.183952453	4.813868872	7.227484085
Ctl	90	6.121286668	2.999949651	1.559614665	0.987163998	2.020119987	1.659324842	2.892191749	1.630882769	0.990663012	1.600595693	4.805798584	2.759390954	0.612882754	64.88733993	14.15475942	2.381144542	8.566668249	2.159683471	6.433768468	4.994567115	3.073335437	3.098257164	2.683194186	7.10092382	3.767463746	3.252875309	1.992661039	2.984441783	5.3914015	2.380277755	2.565824692	1.48440771	4.644517441	0.535871608	7.814304324	1.753470664	2.196680513	6.677517158	5.545402114	2.296242289	1.734496501	8.5836043	15.42059227	5.133656975	8.115934454	10.46301537	7.477912022	5.587313538
Ctl	90	8.989282316	3.393104359	2.43385105	5.956679439	3.023414019	4.061176823	2.392748076	6.105071854	2.645210119	6.621728631	4.998501616	39.19734422	7.367950126	35.24554991	7.370552059	4.109285319	5.240351133	3.204419227	3.981105348	3.859100072	3.115365757	7.37308579	8.533904861	3.457561084	2.992485969	3.09972777	2.291718091	2.332863637	3.229311962	3.863028327	5.60368767	2.882425006	3.96529429	2.239877775	5.343977563	1.978351832	8.156105177	6.851751777	3.591176252	1.163868426	2.565724566	6.263217082	19.05102673	3.855796768	4.683041375	5.738593925	3.902685434	3.676063435
Ctl	90	7.811980928	1.035161417	1.51764583	3.61641782	2.285253632	2.1044782	2.825630228	4.454310194	1.78070837	3.81402758	3.933811864	7.987358709	2.154096002	52.17754901	9.576154111	1.546052596	5.359070011	1.702033512	5.633049213	5.535063811	2.457148054	3.240115925	4.054361855	4.638517416	4.197037322	3.209499705	1.459307574	3.202040052	4.418626703	3.067347793	2.889305726	2.713225706	4.810739692	1.123933712	7.28571034	1.562890622	4.79871695	5.464536789	3.806893102	1.445603364	1.961671738	7.564974246	20.1461376	3.260254988	5.851015176	7.424113172	3.395179984	4.076407916
Ctl	90	7.857835299	0.908753906	2.154909932	1.964556154	1.93996976	1.666488974	1.720777932	1.729008568	1.550954771	1.745073058	5.185503343	3.042372352	1.935477698	59.20431249	10.42654497	1.741345541	4.79281182	2.005559215	6.830458034	5.700225639	3.042118784	4.247657357	2.66665584	3.96622053	4.548491123	2.189588986	1.226030555	3.387604337	5.546963401	2.945320933	2.644012769	2.610505394	4.629026581	1.597335366	6.827640674	1.641409809	3.741889051	5.397710811	4.410850133	1.871574732	2.440600174	7.374058197	19.29425071	4.618621647	5.327476073	7.512499663	4.849575999	4.553421377
Ctl	90	7.34768829	0.862780309	0.928642796	3.219730806	2.56828108	1.717664444	1.902632497	3.258151276	2.174375445	3.706652893	3.372612912	4.258534309	1.706188613	47.99744821	5.800372788	1.516614505	4.996459314	2.202699831	6.094198673	4.874739159	2.700154782	1.878714062	3.229529678	5.034340832	2.375157108	2.234704129	2.035756908	2.50818037	3.026666015	2.668983384	1.941039207	1.846157343	3.773171631	1.243100432	5.743968747	1.745253535	1.92569173	6.091578235	2.844526192	0.791719566	2.451819264	5.886689064	19.36511512	3.127131903	4.741671063	5.070935742	3.633427721	4.547603176
Ctl	90	3.760588655	17.12352929	0.850341244	0.822533003	1.510284616	1.063918755	2.297916761	1.248464641	0.664736131	1.448830287	2.986316957	4.32926786	0.84761115	65.81899216	14.08944477	1.626113431	8.60834458	0.881215696	4.669890508	3.999777314	3.707809355	2.304390771	0.563401727	5.842761802	3.398953451	2.09548313	1.538514209	1.107464675	3.57457429	1.325003494	0.942961185	1.596302922	4.186101995	1.221755926	6.192148896	1.56582028	1.799661426	2.675822726	3.287787654	1.776399021	3.131283538	3.57404318	7.411783735	1.726567186	7.355127179	7.906772687	5.372679187	2.768531984
Ctl	90	3.868982664	8.135827305	1.243707442	0.764725332	2.056451959	0.975847976	2.769454161	1.260882179	0.622016078	1.972577653	4.465637648	3.763058071	1.185381824	91.3044879	20.40086855	2.827123907	11.35523786	0.87199237	6.193457417	6.602702943	5.160280284	2.707959628	0.711169833	9.217207959	4.273183668	3.171668275	1.234902492	2.709624376	7.559183112	1.91744621	1.077190232	2.263720533	9.57977788	2.974338422	12.11586958	3.23386535	3.844466712	4.991631406	9.299855721	2.371952182	2.647188525	4.48388377	11.285511	2.691852731	10.98863311	13.79964503	7.116607521	5.776079713
Ctl	90	6.658639429	26.11160277	1.330539414	0.470144571	1.793664166	1.139863855	2.775300875	1.249802728	1.738182088	1.923049574	6.012750068	11.20547961	1.752729418	97.2036166	22.41235583	3.306464573	15.09700964	1.188565362	4.975647053	3.860770295	5.208529089	2.648048251	0.840118716	8.387417234	5.809806491	2.726834257	1.435921634	3.118319021	5.743654614	1.851590268	1.464107772	2.088095773	7.544382045	2.027497906	9.792651111	2.59035273	2.239909696	3.410804015	7.136025251	2.187689524	3.977059484	2.916719015	10.57347393	1.702272182	7.473120336	8.215636106	5.813710424	4.329927751
ENU	90	3.821726993	2.829595594	0.648457544	1.7943244	2.93856025	2.288634154	2.229043673	2.945803107	1.235278985	2.832302624	3.195028382	8.967677074	1.337898583	48.92843978	8.810832141	2.138443697	5.465690888	1.547148969	5.015488678	3.290553658	2.613545279	2.828914042	3.444861125	4.56597579	3.615404415	2.275954279	0.616737854	1.95913096	2.640065027	2.390178399	3.522731203	2.028659069	4.637669908	0.767015058	4.434250317	1.38815727	3.79189172	5.450668943	3.880572193	0.928734828	1.706928154	6.992938976	13.76306892	2.755445828	5.047541571	6.004905525	4.223417636	4.141071849
ENU	90	9.304404799	2.026822996	2.074789577	2.641864011	2.994810262	2.587497646	2.77462016	4.223058618	2.78736993	4.929695848	1.827976366	15.01460196	3.922413472	43.58324155	6.173048552	2.395244206	3.361679373	1.847595976	4.820737368	5.079579391	2.222191701	3.928516386	6.297837321	5.117748804	3.609467142	3.407309806	1.797338084	2.227724169	1.281471009	3.435983301	7.241197463	2.27956799	3.656384907	0.821088647	5.449972644	2.258995352	4.916904521	5.589817472	3.329940232	1.809470644	2.50758278	9.356541626	22.09210931	2.977720416	3.663801176	5.900987676	3.851236782	3.341415334
ENU	90	12.10774435	2.474976893	2.431188855	3.134717263	3.826636145	3.68868773	2.670014586	3.792727888	2.384532467	4.479940556	3.098855159	8.621867034	3.786780681	44.10337921	9.957256658	2.989024705	4.829441291	2.648236954	5.547547276	5.00206836	3.432151302	5.376154392	5.885762251	5.805365602	4.126414098	2.776621334	1.745457901	3.619852638	4.188321838	3.598184695	4.638832009	2.776487314	4.001375652	0.751394779	5.316185155	1.304620892	3.212660396	5.722664012	3.063875425	1.844319657	3.08164873	8.141217932	19.4117231	3.271541107	4.650383835	6.135847057	5.016123171	5.07738487
ENU	90	8.336281232	1.700182974	1.06345986	3.249533443	2.809301787	1.109583444	2.235213978	3.087748431	1.143076018	4.255345465	1.356005461	12.6406813	2.721866874	46.42237964	11.961015	2.171461536	4.406335419	2.896735001	5.108221285	5.305967704	2.681777992	5.597540053	4.85178215	3.966745012	4.30388041	4.258902419	1.631735632	2.316954505	2.661610842	3.760258402	3.507616766	2.995305052	3.320925517	0.759588877	4.40725328	2.108149105	5.444817792	7.885632418	3.703047538	2.867218709	1.913293888	7.719563643	17.27923288	3.954693533	3.85540546	2.712410587	2.926866894	5.008442947
ENU	90	7.223056073	2.251649539	2.154792997	1.657275094	3.944956705	1.41569797	2.047227908	5.579675892	1.077148106	3.902991706	1.916843411	7.033881346	2.462129231	52.91280007	14.14017445	2.742820119	4.897188897	2.5197487	6.223067251	3.979511633	3.186088627	3.031501666	3.446469446	5.023730695	3.895931541	4.017921752	1.76942519	1.946236342	2.847172218	2.442778024	5.202083473	3.19000756	2.283607461	2.43369701	5.6515834	2.819302476	3.5437327	7.63792341	3.847026993	1.503534325	2.02578822	10.93925943	11.97825002	3.307820481	4.824858769	5.780062556	3.572135173	6.320206781
ENU	90	7.987669739	2.6863212	2.689838426	3.482661028	1.661460731	3.524600844	2.419417114	5.164989503	1.771516776	4.218011172	1.563936444	5.649449984	1.786216766	42.31534783	8.921836058	2.033532851	4.100396326	2.600977433	5.401398256	4.439881751	3.274061113	4.838494646	4.227847376	3.473862545	3.2875811	4.738871865	2.062173276	2.584371022	1.848543188	3.000330151	3.843300331	2.734673565	2.921701735	1.454585714	3.770862262	1.765429253	4.197441349	6.632171116	2.570937598	1.96230572	2.070742401	8.433670685	14.67129168	2.619758317	2.537849305	2.710444155	2.405344021	3.581501052
ENU	90	15.39354165	2.143235143	2.735714478	3.451997717	3.8633525	2.829277314	1.983282387	3.7690648	1.879434913	2.894951254	3.083155969	4.141147293	2.542284349	46.58629516	10.52441688	2.137128596	3.418586483	1.76671892	4.798738928	5.405983518	2.398114135	2.484918403	3.157109352	4.017251981	4.573946297	2.037349515	1.682345035	3.016850188	3.225841145	3.091476592	3.135155896	2.522394852	1.641687397	1.785437828	4.29307579	1.689919761	2.610013969	5.829466449	2.925526684	2.108718862	3.072076463	6.744424433	18.82323417	3.216536979	4.148879845	4.225230756	2.325356864	4.397888051
ENU	90	8.394322903	7.865218525	3.545722295	4.012147061	3.664361966	4.633098629	1.915498411	5.526896738	0.974201815	6.239467951	4.033693683	15.57927503	2.506556928	37.38675251	8.54153103	3.987662929	3.564131569	3.953338003	5.606593845	4.189904285	1.385719577	4.324813331	3.839363398	5.343954459	3.847037413	3.892044532	2.022514702	3.210626935	2.564361636	3.192576301	3.655117948	3.559719087	3.556777962	1.279696921	4.584047484	2.174626301	4.727632079	6.623121941	3.714444252	1.395564266	1.374194303	7.93388007	16.77570601	2.914022224	4.230506086	7.271189118	3.987583432	6.164479944
ENU	90	7.234978226	1.316634894	2.835725765	1.67119441	2.674257441	1.546194488	2.779151287	3.162245361	2.318370255	3.352160207	6.102983828	3.254987511	1.107626282	71.99354288	15.40888668	1.780442301	6.990510932	1.773192782	7.132019355	3.975031404	3.063411138	2.113035978	1.707446152	6.103263305	4.286704367	2.323957922	1.146398755	2.423409538	3.828115495	2.499943086	2.39540004	3.052559753	4.513491066	1.31525373	8.440288738	1.9105825	2.195930458	4.735040971	4.798070299	1.446344122	2.08022017	5.810706388	12.18398643	2.599351632	6.578967463	9.20925781	6.060585806	6.360084296
ENU	90	3.936430597	1.764247555	2.469686311	2.912674593	3.398645156	2.636055492	4.99428025	5.03449488	1.365847086	4.467187962	2.874309623	4.593055492	0.958011922	46.56613619	9.837626728	2.091254993	4.826102751	2.120067998	4.294162191	3.793116954	2.489117771	2.916509057	3.021410487	4.347307123	3.051734418	1.678164904	0.723089794	2.062487621	1.413673595	1.862269723	0.742397198	1.899069286	3.011222317	7.560791874	4.134814502	0.913540999	1.236586266	4.287987367	2.947421915	1.169442756	1.440744424	6.697686273	10.6497534	2.055447025	4.439591701	6.275359176	4.734876767	4.257573905
ENU	90	6.185938007	4.6775536	2.109891508	4.340428074	2.807686194	2.637255327	1.343933565	4.92220093	0.818391735	4.952396243	3.772143112	54.6096323	7.959623623	43.03378142	7.888670166	6.003478665	5.529631669	5.377417589	5.795620577	4.089105193	3.280917274	18.55721208	7.739874477	3.191425765	3.980426512	4.51290575	4.26627766	1.798035048	1.38534857	5.565987391	21.71863275	2.600520304	4.269793355	0.91526128	3.994768115	1.881228188	7.841597117	4.929006793	3.936170037	0.885761313	1.462009224	2.610847297	11.06282011	1.718967796	5.054941337	8.222370327	3.992138743	4.042628317
ENU	90	9.137241361	1.343902438	2.358725313	2.676811616	2.684593166	1.987929523	1.509175601	3.888378833	3.048878733	3.637953473	4.414102084	7.91353761	1.129874262	52.34130266	9.221709287	2.652855943	5.375657312	1.374344675	3.803201057	4.10156814	2.440700365	3.379679631	4.040743467	5.200362835	4.364613678	2.949377625	2.228700978	2.489979426	3.034357836	2.215816614	1.943009248	1.55682545	2.904104228	0.202330378	4.800028742	2.122219014	3.114994391	6.903167654	3.106053506	1.710917124	2.139950496	8.541146146	15.47146319	3.285836579	3.346270818	3.404822137	3.175054106	4.780763107
ENU	90	5.195938004	1.695605191	3.462618014	4.508057079	3.611656321	3.290629474	1.562781716	5.639137489	2.163636783	4.348395757	5.214358153	7.916744436	2.041627618	49.71140352	10.90442788	1.992534305	6.842661865	3.012774683	5.094266919	4.142353233	3.394629259	4.451090479	3.728147379	4.720828718	3.648229738	2.689340695	1.353025882	1.996521791	4.561023473	2.550780132	2.805779847	3.129285752	5.212494747	1.417111985	6.036272565	1.078446882	5.001686318	4.324683034	4.130412321	1.526358868	2.049572778	5.21087896	18.88381548	2.976282618	6.724465522	8.761285945	4.686638815	4.920648483
ENU	90	5.836383812	3.629845215	3.956725591	3.474768775	2.82670507	3.342837715	2.316077729	4.669569527	1.909084756	4.018676192	2.37865103	10.2831913	3.372694249	53.404156	10.38968153	2.61916429	4.920661586	1.936640251	6.484513776	4.484624964	3.861065959	3.375539322	5.673991975	5.949827654	5.037571766	2.853934413	1.453483043	2.347859394	3.146008666	3.053739507	3.020292235	3.15167241	3.898335632	1.16598728	4.122789099	2.247562024	6.384389229	5.863301926	5.151148655	1.440811402	2.425173184	5.178625466	14.80344802	2.884627298	4.521886983	5.075772732	3.7727476	4.171463069
ENU	90	5.367013193	1.459909577	2.966514569	3.376395205	2.041463523	4.576488534	2.146392443	6.046973793	1.41044101	4.17195384	4.259110075	11.87778364	2.497183857	45.06846963	9.698485585	1.458151393	5.194794427	2.273254573	5.454432338	3.636926941	3.517143482	4.884519417	3.536516854	4.497790289	4.103328481	3.858765992	1.473895397	2.154804048	5.260727709	2.775310538	2.551606823	3.108642417	4.176147422	2.516603423	6.117097134	2.44439797	4.729095431	4.884898485	3.621078997	1.796318063	2.739809205	6.992558758	20.96574944	4.075270742	5.552717032	7.184311322	4.391148138	5.552221374
ENU	90	7.083412731	4.424037773	3.231607676	4.620705196	0.608662944	4.980103326	2.457644545	6.127874682	1.294145758	6.801639667	2.367393826	20.88984548	3.69051429	48.87460257	8.191875243	3.484524694	3.878711169	2.30842998	5.736633314	4.697238324	2.46182155	5.51517776	5.77431574	5.249373035	3.991930992	5.48038938	1.772288096	0.939598716	1.976861044	3.239658568	5.184989206	4.204844719	5.147040642	0.973914625	6.118975323	2.868121853	10.03210837	9.074100652	4.705708178	2.263039164	2.472833969	8.774457989	12.44520188	3.58946325	5.864034166	7.155845105	4.092495128	5.948913213
ENU	90	5.548364895	21.84949512	1.2672842	1.186748705	1.880250983	1.685596406	3.393155721	1.506050366	1.289786117	2.196570676	7.047008746	9.074738783	1.839932548	76.72272191	16.76751246	3.603450214	9.607820945	1.36175226	3.407474965	5.377319045	3.729901424	1.678301729	1.118065467	7.849787256	4.335236352	3.07179738	1.158886594	2.889764215	3.980063099	2.093608363	2.518839103	2.128799094	6.501105715	2.427312297	8.166714259	3.487110321	3.229062556	5.201955136	4.058724553	2.077598005	4.949779572	2.939442155	8.428622704	1.781326461	5.905631396	3.12051962	3.976797922	5.505318973
ENU	90	9.419901354	1.566685921	1.233467607	2.638163401	3.454177517	1.481233648	2.846976289	4.345935273	2.194880824	4.830136136	3.546566913	6.497060118	2.199991541	45.82850984	11.16139198	2.693702407	3.967686088	3.356140181	6.337027578	4.042033899	4.475938209	3.953052987	4.266590678	6.553162982	4.307005449	2.657078517	1.678881573	2.56910283	4.03654274	2.740509828	2.125212626	2.106872214	2.652393501	1.102441362	4.941275665	1.78665427	3.446143207	4.549772837	3.071498594	1.45803509	1.810590823	5.849428569	13.69526961	3.362416061	3.832245317	2.374365787	2.664726149	4.016495907
ENU	90	4.913095489	49.74981907	1.652077954	4.53116732	3.062289325	4.065970658	3.273263142	3.618405713	2.894924543	3.522742777	5.339955065	20.1762319	2.830114513	49.23791697	14.58075031	2.742043541	11.34691224	2.040839828	3.651423856	4.030524182	3.763108265	1.723102903	1.701216715	6.778852572	12.24409285	3.569513609	1.655447038	1.930028839	5.847506034	2.245515902	1.997999034	2.31479233	5.615605206	1.264644341	7.156757001	1.790527976	3.580428095	4.283689873	4.122970587	3.937329437	3.703251151	3.186360108	5.670983554	1.799307631	4.853792086	4.193687249	4.68184015	4.921594954
ENU	90	7.959405875	2.772179177	2.538870466	1.670074642	3.445447447	1.910054779	3.06368612	4.135466022	2.461131486	3.711320634	5.307012103	8.403794192	2.667579097	54.57141836	10.85369655	2.804929545	5.35863656	2.116832992	7.498519539	5.269006143	3.747574191	2.484190281	3.365472055	6.091143773	4.008251175	3.500580434	2.632840486	3.537782074	4.160162537	3.345889768	7.172127392	2.537516608	4.246321745	0.943186007	6.076280503	2.353902907	4.105406405	5.096019108	3.969742828	2.350995083	2.394909936	5.660868247	20.20750581	3.603852307	4.536716797	8.217471668	4.339785528	6.163205687
ENU	90	11.7419746	1.791968317	1.03551885	1.043809364	2.395162764	1.930954115	3.106982905	4.518478564	1.625851529	3.531178366	3.642102397	7.403445997	3.280020744	60.09712987	10.13777029	2.377614151	6.362988031	1.944190063	5.557070457	6.448489954	2.635448966	2.308438904	2.668055142	5.360854238	4.102199982	3.508180886	1.177701258	3.282443688	4.822281195	3.404870967	3.538567424	4.310974111	3.473592109	0.89922293	5.645719381	1.162130428	4.366141171	5.156519583	3.553164961	2.070989216	2.523042702	5.219008933	24.8458995	3.277024069	5.850869213	8.591196471	3.868634041	4.908115703
ENU	90	8.580558316	2.976433691	3.878642728	7.1765676	2.044544543	6.78269814	1.729326834	7.273141887	1.513935564	6.684621103	4.08415464	17.09952871	3.783672633	62.11688737	9.898623289	2.41211498	5.06802889	5.157532907	6.992262908	6.973971965	4.418253696	8.072099258	6.583339473	6.165632641	4.568681527	4.284790342	1.423141939	3.028274888	3.348418336	5.057982445	3.974584299	4.234226097	4.313749268	1.258815706	6.645666095	1.928520039	10.87136797	6.939747433	5.061957562	1.788084232	1.441994407	5.934243823	16.10722424	3.094688236	6.436520684	7.422995911	4.44392826	4.383786456
[truncated: 199 more columns]
